# Supplementary material for: Molecular characterization of sequence-driven peptide glycation
Source: Sci Rep. 2021 Jun 24;11:13294. doi: 10.1038/s41598-021-92413-7 (PMC8225897; doi:10.1038/s41598-021-92413-7)
Supplement: Supplementary file 2 — Supplementary Table S1. [file 41598_2021_92413_MOESM2_ESM.xlsx]

## Sheet: Sheet1
Supplementary Table 1. Identified amino compunds (peptides and amino acids).
Peptides were assigned to sequence groups based on common amino acid sequences (column: Sequence Group), and only those sequence groups are shown for which an Amadori product was detected.
Further, the characteristics of the corresponding Amadori products are illustrated.
The Amadori products of 47 amino compounds could be confirmed by MS/MS fragmentation (column Amadori Product Identification: Mass and MSMS).
While we could unambigously detect the corresponding Amadori product for 43 amino compounds,
four amino compounds led to only two Amadori products that could not be unambigously assigned by MS/MS (both peptides/amino acids are listed in the table and indicated by an asterix, respectively).
Peptide	Theoretical Mass	Experimental Mass	Peptide Error [ppm]	Charge	Peptide Identification	Detected as Amadori Product	Amadori Product Theoretical Mass	Experimental Mass ARP	Amadori Product Error [ppm]	Amadori Product Charge	Amadori Product Identification	Significance - Time	Significance - cGlucose	p value	Sequence Group	ID
P	115.063	115.065	11.3795	1	Mass and MSMS	no	NA	NA	NA	NA	NA	NA	NA	NA	Amino acid	135
V	117.079	117.08	11.2405	1	Mass and MSMS	yes	279.132	279.131	2.55757	1	Mass and MSMS	2 h	2.7 mg/mL	6.02361e-05	Amino acid	56
K	146.106	146.106	2.92943	1	Mass and MSMS	yes	308.158	308.159	-2.99975	1	Mass and MSMS	2 h	2.7 mg/mL	0.000679738	Amino acid	58
M	149.051	149.052	3.10698	1	Mass and MSMS	yes	311.104	311.105	-2.04595	1	Mass and MSMS	2 h	2.7 mg/mL	0.00433617	Amino acid	59
F	165.079	165.083	22.0779	1	Mass and MSMS	yes	327.132	327.133	-2.82883	1	Mass and MSMS	2 h	2.7 mg/mL	0.000103133	Amino acid	60
R	174.112	174.111	-3.10033	1	Mass and MSMS	yes	336.165	336.166	-3.07019	1	Mass and MSMS	2 h	2.7 mg/mL	0.0416186	Amino acid	61
Y	181.074	181.075	4.36079	1	Mass and MSMS	yes	343.127	343.128	-3.40801	1	Mass	NA	NA	NA	Amino acid	62
AV	188.116	188.115	-4.30213	1	Mass and MSMS	no	NA	NA	NA	NA	NA	NA	NA	NA	1	140
VP	214.132	214.133	5.41922	1	Mass and MSMS	no	NA	NA	NA	NA	NA	NA	NA	NA	1	143
AVP	285.169	285.169	1.84106	1	Mass and MSMS	yes	447.222	447.221	2.1916	1	Mass	NA	NA	NA	1	73
PYP	375.179	375.179	-0.298352	1	Mass and MSMS	no	NA	NA	NA	NA	NA	NA	NA	NA	1	172
PYPQ	503.238	503.238	-0.068099	1	Mass and MSMS	yes	665.291	665.29	0.948788	1	Mass	NA	NA	NA	1	109
VPYPQ	602.306	602.306	-0.386595	1	Mass and MSMS	no	NA	NA	NA	NA	NA	NA	NA	NA	1	189
AVPYPQ	673.344	673.344	0.0934107	1	Mass and MSMS	yes	835.396	835.398	-1.88339	2	Mass and MSMS	2 h	27 mg/mL	0.0328696	1	25
LP	228.147	228.149	5.11538	1	Mass and MSMS	no	NA	NA	NA	NA	NA	NA	NA	NA	5	146
LPYP	488.263	488.263	0.0115391	1	Mass and MSMS	no	NA	NA	NA	NA	NA	NA	NA	NA	5	191
FLPYP	635.332	635.331	-1.19127	1	Mass and MSMS	yes	797.385	797.384	0.392915	2	Mass and MSMS	2 h	2.7 mg/mL	1.99754e-05	5	22
PE	244.106	244.106	-0.00782494	1	Mass and MSMS	no	NA	NA	NA	NA	NA	NA	NA	NA	6	150
YPE	407.169	407.17	1.19491	1	Mass and MSMS	yes	569.222	569.221	1.5227	1	Mass	NA	NA	NA	6	93
FYPE	554.238	554.238	0.337522	1	Mass and MSMS	yes	716.29	716.29	1.28882	1	Mass and MSMS	2 h	2.7 mg/mL	0.0360532	6	115
LPQ	356.206	356.206	0.414553	1	Mass and MSMS	no	NA	NA	NA	NA	NA	NA	NA	NA	7	169
GLPQ	413.227	413.228	0.833681	1	Mass and MSMS	no	NA	NA	NA	NA	NA	NA	NA	NA	7	158
GLPQEV	641.338	641.338	-0.269371	1	Mass and MSMS	yes	803.391	803.389	2.7026	1	Mass	NA	NA	NA	7	130
HQGLPQ	678.345	678.347	2.97736	2	Mass and MSMS	yes	840.398	840.399	-2.0664	2	Mass and MSMS	2 h	27 mg/mL	6.96842e-05	7	26
ISQ	346.185	346.186	1.15021	1	Mass and MSMS	yes	508.238	508.238	-0.302672	1	Mass and MSMS	2 h	2.7 mg/mL	0.007106	8	81
HIQ	396.212	396.212	-0.599991	1	Mass and MSMS	yes	558.265	558.265	0.26945	1	Mass and MSMS	2 h	2.7 mg/mL	1.1542e-05	9	91
IQPK	484.301	484.301	-0.375738	1	Mass and MSMS	yes	646.354	646.354	-0.129296	1	Mass	NA	NA	NA	10	104
PI	228.147	228.149	5.8294	1	Mass and MSMS	no	NA	NA	NA	NA	NA	NA	NA	NA	11	147
TL	232.142	232.143	4.42445	1	Mass and MSMS	yes	394.195	394.195	0.305253	1	Mass and MSMS	2 h	5.4 mg/mL	0.000861449	11	67
TPT	317.159	317.16	2.85931	1	Mass and MSMS	no	NA	NA	NA	NA	NA	NA	NA	NA	11	160
PITPT	527.296	527.295	-0.345731	1	Mass and MSMS	yes	689.348	689.342	8.80897	2	Mass	NA	NA	NA	11	17
KH	283.164	283.163	-4.80596	2	Mass and MSMS	yes	445.217	445.219	-4.18298	2	Mass	NA	NA	NA	12	12
ITV	331.211	331.211	0.656774	1	Mass and MSMS	yes	493.264	493.263	0.861492	1	Mass	NA	NA	NA	12	78
ITVDD	561.265	561.265	0.0297981	1	Mass and MSMS	yes	723.317	723.315	3.27366	1	Mass	NA	NA	NA	12	118
ITVDDK	689.36	689.361	1.7079	2	Mass and MSMS	yes	851.412	851.413	-1.18109	2	Mass and MSMS	2 h	27 mg/mL	9.92785e-05	12	30
ITVDDKH	826.418	826.42	1.39804	2	Mass and MSMS	yes	988.471	988.471	0.474837	2	Mass	NA	NA	NA	12	39
KE	275.148	275.148	1.13011	1	Mass and MSMS	yes	437.201	437.202	-2.23607	1	Mass	NA	NA	NA	13	70
VPSE	430.206	430.207	1.08828	1	Mass and MSMS	no	NA	NA	NA	NA	NA	NA	NA	NA	13	181
DVPSE	545.233	545.233	0.114564	1	Mass and MSMS	no	NA	NA	NA	NA	NA	NA	NA	NA	13	180
EDVPS	545.233	545.234	0.880145	1	Mass and MSMS	no	NA	NA	NA	NA	NA	NA	NA	NA	13	199
EDVPSE	674.276	674.275	-1.02507	1	Mass and MSMS	no	NA	NA	NA	NA	NA	NA	NA	NA	13	215
KEDVPSE	802.371	802.371	0.621222	2	Mass and MSMS	yes	964.424	964.424	0.192616	2	Mass and MSMS	2 h	2.7 mg/mL	0.021242	13	37
VPQLEIVPN	1007.57	1007.56	-0.357509	2	Mass and MSMS	yes	1169.62	1169.62	-0.216142	2	Mass and MSMS	2 h	27 mg/mL	0.00110342	14	45
KVPQLEIVPN	1135.66	1135.66	-0.0925729	2	Mass and MSMS	yes	1297.71	1297.71	0.0841558	2	Mass and MSMS	2 h	5.4 mg/mL	0.00103859	14	51
EI	260.137	260.137	-2.04026	1	Mass and MSMS	no	NA	NA	NA	NA	NA	NA	NA	NA	14	153
VPQ	342.19	342.191	1.03852	1	Mass and MSMS	no	NA	NA	NA	NA	NA	NA	NA	NA	14	166
IVPN	441.259	441.259	1.41845	1	Mass and MSMS	yes	603.312	603.311	0.864171	1	Mass and MSMS	2 h	54 mg/mL	0.00372965	14	97
KVPQ	470.285	470.285	0.387271	1	Mass and MSMS	no	NA	NA	NA	NA	NA	NA	NA	NA	14	187
LEIV	472.29	472.29	-0.112511	1	Mass and MSMS	no	NA	NA	NA	NA	NA	NA	NA	NA	14	170
EIVPN	570.301	570.301	-0.594728	1	Mass and MSMS	yes	732.354	732.352	2.9111	1	Mass	NA	NA	NA	14	120
LEIVPN	683.385	683.385	-1.12792	1	Mass and MSMS	yes	845.438	845.439	-1.01305	2	Mass	NA	NA	NA	14	27
KVPQLE	712.412	712.413	0.831139	2	Mass and MSMS	no	NA	NA	NA	NA	NA	NA	NA	NA	14	206
YQEPVLGPV	1000.52	1000.52	-2.18773	1	Mass and MSMS	yes	1162.58	1162.59	-8.44494	3	Mass	NA	NA	NA	15	2
PV	214.132	214.132	1.04617	1	Mass and MSMS	no	NA	NA	NA	NA	NA	NA	NA	NA	15	142
GPV	271.153	271.153	-0.584369	1	Mass and MSMS	no	NA	NA	NA	NA	NA	NA	NA	NA	15	156
LGPV	384.237	384.239	3.21231	1	Mass and MSMS	yes	546.29	546.29	-0.0617927	1	Mass and MSMS	2 h	2.7 mg/mL	0.0222125	15	88
YQEPV	634.296	634.295	-1.25025	1	Mass and MSMS	yes	796.349	796.345	5.20776	1	Mass	NA	NA	NA	15	129
LH	268.154	268.153	-0.723019	1	Mass and MSMS	no	NA	NA	NA	NA	NA	NA	NA	NA	16	155
HLP	365.206	365.206	-0.477522	1	Mass and MSMS	no	NA	NA	NA	NA	NA	NA	NA	NA	16	171
LPLP	438.284	438.285	1.05877	1	Mass and MSMS	yes	600.337	600.337	0.845585	1	Mass	NA	NA	NA	16	96
LPLPL	551.368	551.369	0.552596	1	Mass and MSMS	no	NA	NA	NA	NA	NA	NA	NA	NA	16	200
HLPLP	575.343	575.343	-0.0936264	1	Mass and MSMS	yes	737.396	737.396	-0.718346	2	Mass and MSMS	2 h	2.7 mg/mL	1.87995e-06	16	19
LHLPLP	688.427	688.429	2.01398	2	Mass and MSMS	yes	850.48	850.481	-1.09412	2	Mass and MSMS	2 h	2.7 mg/mL	1.12204e-05	16	29
HLPLPL	688.427	688.426	-1.51895	1	Mass and MSMS	no	NA	NA	NA	NA	NA	NA	NA	NA	16	138
LHLPLPL	801.511	801.511	-0.200707	2	Mass and MSMS	yes	963.564	963.563	1.40805	2	Mass	NA	NA	NA	16	36
LN	245.138	245.138	1.10411	1	Mass and MSMS	yes	407.19	407.191	-0.36518	1	Mass and MSMS	2 h	2.7 mg/mL	0.0118032	17	68
LNE	374.18	374.18	-0.346017	1	Mass and MSMS	yes	536.233	536.232	1.11032	1	Mass	NA	NA	NA	17	83
HQPHQPLPPT	1150.59	1150.59	0.387055	2	Mass and MSMS	yes	1312.64	1312.64	-1.90055	3	Mass and MSMS	2 h	2.7 mg/mL	6.12984e-05	18	3
MHQPHQPLPPT	1281.63	1281.63	-0.0890607	2	Mass and MSMS	yes	1443.68	1443.68	-0.375315	3	Mass	NA	NA	NA	18	4
HQPHQPLPPTVMFPPQSV	2036.03	2036.03	-1.05453	3	Mass and MSMS	yes	2198.08	2198.08	3.01787	3	Mass	NA	NA	NA	18	6
SV	204.111	204.111	-2.25958	1	Mass and MSMS	yes	366.164	366.163	1.1798	1	Mass	NA	NA	NA	18	64
PHQ	380.181	380.18	-3.0772	1	Mass and MSMS	yes	542.234	542.233	0.352056	1	Mass	NA	NA	NA	18	87
VMFP	492.241	492.237	-8.22438	1	Mass and MSMS	no	NA	NA	NA	NA	NA	NA	NA	NA	18	192
QPHQ	508.239	508.238	-2.91696	1	Mass and MSMS	no	NA	NA	NA	NA	NA	NA	NA	NA	18	193
QPHQP	605.292	605.29	-2.80551	1	Mass and MSMS	no	NA	NA	NA	NA	NA	NA	NA	NA	18	202
FPPQSV	673.344	673.343	-1.11888	1	Mass and MSMS	no	NA	NA	NA	NA	NA	NA	NA	NA	18	198
MFPPQS	705.316	705.315	-1.40447	1	Mass and MSMS	yes	867.368	867.369	-0.885532	2	Mass	NA	NA	NA	18	31
MFPPQSV	804.384	804.382	-2.85354	1	Mass and MSMS	yes	966.437	966.437	0.0424548	2	Mass	NA	NA	NA	18	38
NVPGEI	627.323	627.322	-0.971151	1	Mass and MSMS	yes	789.376	789.371	5.2297	2	Mass	NA	NA	NA	19	21
NVPGEIV	726.391	726.39	-1.77398	1	Mass and MSMS	yes	888.444	888.444	0.324033	1	Mass	NA	NA	NA	19	133
NVPGEIVE	855.434	855.432	-2.47754	1	Mass and MSMS	yes	1017.49	1017.49	-0.206712	2	Mass	NA	NA	NA	19	42
GPIVL	497.321	497.321	-1.0636	1	Mass and MSMS	yes	659.374	659.37	6.35382	2	Mass	NA	NA	NA	20	15
NQ	260.112	260.116	14.3972	1	Mass and MSMS	no	NA	NA	NA	NA	NA	NA	NA	NA	21	152
IGV	287.185	287.185	0.275598	1	Mass	yes	449.237	449.237	0.0300384	1	Mass and MSMS	2 h	2.7 mg/mL	0.000787438	21	74
MIG	319.157	319.157	0.425657	1	Mass and MSMS	no	NA	NA	NA	NA	NA	NA	NA	NA	21	136
IGVN	401.227	401.227	-0.471642	1	Mass and MSMS	yes	563.28	563.28	0.340391	1	Mass	NA	NA	NA	21	92
PMIGVN	629.321	629.317	-6.47046	1	Mass and MSMS	yes	791.374	791.368	6.35266	1	Mass	NA	NA	NA	21	128
IGVNQE	658.329	658.328	-0.567357	1	Mass and MSMS	no	NA	NA	NA	NA	NA	NA	NA	NA	21	195
PFPI	472.269	472.269	0.219148	1	Mass and MSMS	no	NA	NA	NA	NA	NA	NA	NA	NA	22	188
GPFPI	529.29	529.292	2.80455	1	Mass and MSMS	yes	691.343	691.342	1.3883	1	Mass and MSMS	2 h	2.7 mg/mL	0.00217763	22	112
GPFPII	642.374	642.374	-0.492287	1	Mass and MSMS	no	NA	NA	NA	NA	NA	NA	NA	NA	22	208
RGPFPI	685.391	685.392	0.942286	2	Mass and MSMS	yes	847.444	847.441	3.5959	2	Mass	NA	NA	NA	22	28
SI	218.127	218.127	1.95718	1	Mass and MSMS	yes	380.179	380.18	-0.735533	1	Mass and MSMS	2 h	5.4 mg/mL	0.000233148	23	65
VVPPFLQPE	1024.56	1024.56	0.701133	2	Mass and MSMS	yes	1186.61	1186.61	1.24518	2	Mass and MSMS	2 h	2.7 mg/mL	0.00112199	24	46
NIPPLTQTPV	1078.6	1078.6	0.179512	2	Mass and MSMS	yes	1240.66	1240.65	0.339321	2	Mass and MSMS	2 h	5.4 mg/mL	0.00247256	24	47
TQTPVVVPPF	1083.6	1083.6	0.317586	2	Mass and MSMS	yes	1245.65	1245.65	0.370349	2	Mass	NA	NA	NA	24	48
VVPPFLQPEV	1123.63	1123.63	2.11054	2	Mass and MSMS	yes	1285.68	1285.68	0.169134	2	Mass and MSMS	2 h	5.4 mg/mL	0.00355448	24	50
PVVVPPFLQPE	1220.68	1220.68	-0.238665	2	Mass and MSMS	no	NA	NA	NA	NA	NA	NA	NA	NA	24	212
VVVPPFLQPEV	1222.7	1222.7	-0.566447	2	Mass and MSMS	no	NA	NA	NA	NA	NA	NA	NA	NA	24	211
PVVVPPFLQPEV	1319.75	1319.75	-0.405534	2	Mass and MSMS	no	NA	NA	NA	NA	NA	NA	NA	NA	24	214
TPVVVPPFLQPE	1321.73	1321.73	-0.345886	2	Mass and MSMS	yes	1483.78	1483.78	2.00351	2	Mass	NA	NA	NA	24	52
TPVVVPPFLQPEV	1420.8	1420.79	-1.70814	2	Mass and MSMS	no	NA	NA	NA	NA	NA	NA	NA	NA	24	213
NIPPLTQTPVVVPP	1470.84	1470.84	-1.76575	2	Mass and MSMS	yes	1632.9	1632.89	3.59087	2	Mass	NA	NA	NA	24	53
SLPQNIPPLTQTPV	1503.83	1503.83	-1.30486	2	Mass and MSMS	yes	1665.88	1665.88	2.25089	2	Mass	NA	NA	NA	24	54
QTPVVVPPFLQPEV	1548.86	1548.85	-2.41134	2	Mass and MSMS	no	NA	NA	NA	NA	NA	NA	NA	NA	24	210
TQTPVVVPPFLQPE	1550.83	1550.83	-1.69308	2	Mass and MSMS	no	NA	NA	NA	NA	NA	NA	NA	NA	24	163
NIPPLTQTPVVVPPF	1617.91	1617.91	-1.57743	2	Mass and MSMS	yes	1779.97	1779.96	3.31997	2	Mass	NA	NA	NA	24	55
TQTPVVVPPFLQPEV	1649.9	1649.9	-1.43802	2	Mass and MSMS	yes	1811.96	1811.95	2.41323	3	Mass	NA	NA	NA	24	5
IPPLTQTPVVVPPFLQPEV	2070.18	2070.17	-1.64721	3	Mass and MSMS	yes	2232.23	2232.22	2.04429	3	Mass	NA	NA	NA	24	7
NIPPLTQTPVVVPPFLQPE	2085.15	2085.15	-1.07566	3	Mass and MSMS	yes	2247.2	2247.2	1.45285	3	Mass	NA	NA	NA	24	8
PP	212.116	212.116	-1.34979	1	Mass and MSMS	no	NA	NA	NA	NA	NA	NA	NA	NA	24	141
NIPPLTQTPVVVPPFLQPEV	2184.22	2184.22	-1.11201	3	Mass and MSMS	yes	2346.27	2346.27	1.83984	3	Mass and MSMS	2 h	54 mg/mL	0.00695602	24	9
EV	246.122	246.122	0.527109	1	Mass and MSMS	yes	408.174	408.174	-0.191132	1	Mass	NA	NA	NA	24	69
SLPQNIPPLTQTPVVVPPFLQPE	2510.38	2510.38	-0.675399	3	Mass and MSMS	yes	2672.43	2672.43	1.10445	3	Mass	NA	NA	NA	24	10
SLPQNIPPLTQTPVVVPPFLQPEV	2609.45	2609.45	-0.669652	3	Mass and MSMS	yes	2771.5	2771.5	0.620056	3	Mass	NA	NA	NA	24	11
PFL	375.216	375.216	-0.521159	1	Mass and MSMS	no	NA	NA	NA	NA	NA	NA	NA	NA	24	173
VVPP	410.253	410.253	1.19136	1	Mass and MSMS	no	NA	NA	NA	NA	NA	NA	NA	NA	24	179
SLPQ	443.238	443.239	1.83936	1	Mass and MSMS	yes	605.291	605.29	0.597761	1	Mass and MSMS	2 h	27 mg/mL	4.57464e-05	24	98
LQPE	485.249	485.249	0.78011	1	Mass and MSMS	yes	647.301	647.295	9.9026	1	Mass	NA	NA	NA	24	105
TQTPV	544.286	544.286	0.405379	1	Mass and MSMS	yes	706.339	706.338	0.963969	1	Mass	NA	NA	NA	24	113
NIPPL	552.327	552.327	-0.241908	1	Mass and MSMS	yes	714.38	714.379	1.7153	1	Mass and MSMS	2 h	2.7 mg/mL	2.42304e-05	24	114
SLPQN	557.281	557.285	6.69204	1	Mass and MSMS	no	NA	NA	NA	NA	NA	NA	NA	NA	24	194
VVPPF	557.321	557.321	-0.336228	1	Mass and MSMS	yes	719.374	719.373	1.63173	1	Mass and MSMS	2 h	2.7 mg/mL	0.00217025	24	116
PFLQP	600.327	600.327	-0.945201	1	Mass and MSMS	no	NA	NA	NA	NA	NA	NA	NA	NA	24	201
VVVPPF	656.39	656.389	-1.69523	1	Mass and MSMS	no	NA	NA	NA	NA	NA	NA	NA	NA	24	204
VVPPFL	670.405	670.405	-1.31609	1	Mass and MSMS	no	NA	NA	NA	NA	NA	NA	NA	NA	24	203
IPPLTQTPV	964.559	964.56	0.301833	2	Mass and MSMS	no	NA	NA	NA	NA	NA	NA	NA	NA	24	207
AP	186.1	186.1	-0.848673	1	Mass and MSMS	no	NA	NA	NA	NA	NA	NA	NA	NA	25	139
VAPF	432.237	410.256	0.409357	1	Mass and MSMS	no	NA	NA	NA	NA	NA	NA	NA	NA	25	161
VAPFPE	658.333	658.332	-0.631362	1	Mass and MSMS	yes	820.385	820.384	2.27818	1	Mass and MSMS	2 h	27 mg/mL	0.000916157	25	131
APFPEV	658.333	658.332	-1.61984	1	Mass and MSMS	no	NA	NA	NA	NA	NA	NA	NA	NA	25	209
VAPFPEV	757.401	757.401	-0.630924	1	Mass and MSMS	yes	919.454	919.455	-0.722175	2	Mass and MSMS	2 h	5.4 mg/mL	0.00197946	25	34
KP	243.158	243.159	1.00725	1	Mass and MSMS	no	NA	NA	NA	NA	NA	NA	NA	NA	27	149
VLP	327.216	327.216	0.606779	1	Mass and MSMS	yes	489.269	489.268	0.57049	1	Mass and MSMS	2 h	27 mg/mL	0.00317623	28	77
VLPV	426.284	426.285	1.00633	1	Mass and MSMS	yes	588.337	588.336	1.74532	1	Mass and MSMS	2 h	2.7 mg/mL	2.06012e-05	28	94
PVPQ	439.243	439.244	1.39225	1	Mass and MSMS	no	NA	NA	NA	NA	NA	NA	NA	NA	28	182
VLPVPQ	651.396	651.395	-0.896687	1	Mass and MSMS	yes	813.448	813.448	0.235159	2	Mass and MSMS	2 h	27 mg/mL	0.0103213	28	24
VYPFPGPIPN	1099.57	1099.57	0.243724	2	Mass and MSMS	yes	1261.62	1261.62	0.598893	2	Mass and MSMS	2 h	2.7 mg/mL	1.91969e-07	29	49
YP	278.127	278.126	-1.88995	1	Mass and MSMS	yes	440.179	440.179	0.0115069	1	Mass	NA	NA	NA	29	71
VY	280.142	280.142	-0.532368	1	Mass and MSMS	yes	442.195	442.195	0.101153	1	Mass	NA	NA	NA	29	72
VYP	377.195	377.195	0.0187181	1	Mass and MSMS	yes	539.248	539.248	-0.049554	1	Mass	NA	NA	NA	29	86
GPIP	382.222	382.221	-1.26573	1	Mass and MSMS	no	NA	NA	NA	NA	NA	NA	NA	NA	29	175
PFPGPI	626.343	626.342	-0.908885	1	Mass and MSMS	yes	788.396	788.4	-5.33531	2	Mass	NA	NA	NA	29	20
PFPGPIPN	837.438	837.436	-2.6709	1	Mass and MSMS	yes	999.491	999.491	0.459665	2	Mass	NA	NA	NA	29	40
VYPFPGPI	888.475	888.472	-3.24921	1	Mass and MSMS	yes	1050.53	1050.53	-1.11536	2	Mass and MSMS	2 h	2.7 mg/mL	0.000496451	29	43
VEP	343.174	343.175	1.5845	1	Mass and MSMS	yes	505.227	505.227	0.551304	1	Mass and MSMS	2 h	27 mg/mL	7.57711e-05	30	80
EPF	391.174	391.175	1.13819	1	Mass and MSMS	no	NA	NA	NA	NA	NA	NA	NA	NA	30	177
VEPF	490.243	490.242	-0.970531	1	Mass and MSMS	no	NA	NA	NA	NA	NA	NA	NA	NA	30	174
YPVEP	603.29	603.291	0.393028	1	Mass and MSMS	yes	765.343	765.342	1.70488	1	Mass and MSMS	2 h	27 mg/mL	0.000570222	30	124
YPVEPF	750.359	750.358	-1.47222	1	Mass and MSMS	yes	912.412	912.409	2.57903	1	Mass and MSMS	2 h	5.4 mg/mL	7.06204e-06	30	134
YV	280.142	280.142	-0.622611	1	Mass and MSMS	no	NA	NA	NA	NA	NA	NA	NA	NA	31	157
YVPL	490.279	490.279	0.704883	1	Mass and MSMS	yes	652.332	652.331	1.9261	1	Mass and MSMS	2 h	27 mg/mL	0.0022584	31	107
AI	202.132	202.132	-0.411559	1	Mass and MSMS	yes	364.185	364.181	9.89987	1	Mass	NA	NA	NA	33	63
PPK	340.211	340.212	1.42258	1	Mass and MSMS	no	NA	NA	NA	NA	NA	NA	NA	NA	33	165
AIPPK	524.332	524.332	0.0560396	1	Mass and MSMS	yes	686.385	686.384	1.17217	1	Mass	NA	NA	NA	33	111
AM	220.088	220.089	5.44836	1	Mass and MSMS	no	NA	NA	NA	NA	NA	NA	NA	NA	34	145
AMED	464.158	464.158	0.855931	1	Mass and MSMS	yes	626.211	626.21	0.900646	1	Mass	NA	NA	NA	34	101
AMEDI	577.242	577.241	-0.637342	1	Mass and MSMS	yes	739.295	739.293	2.14863	1	Mass	NA	NA	NA	34	122
AMEDIK	705.337	705.338	2.022	2	Mass and MSMS	no	NA	NA	NA	NA	NA	NA	NA	NA	34	216
NELS	461.212	461.213	0.893022	1	Mass and MSMS	yes	623.265	623.264	2.20291	1	Mass	NA	NA	NA	35	99
FQ	293.138	293.138	-0.163516	1	Mass and MSMS	yes	455.19	455.19	1.7562	1	Mass	NA	NA	NA	36	75
ESPPEIN	784.36	784.359	-2.1273	1	Mass and MSMS	yes	946.413	946.411	2.38911	2	Mass	NA	NA	NA	40	35
IEK	388.232	388.232	-1.37715	1	Mass and MSMS	yes	550.285	550.285	0.835864	1	Mass	NA	NA	NA	41	90
DMPI	474.215	474.215	0.675912	1	Mass and MSMS	yes	636.268	636.267	1.52679	1	Mass	NA	NA	NA	42	102
AKPA	385.233	385.232	-0.449584	1	Mass and MSMS	yes	709.338	709.339	-1.03982	3	Mass	NA	NA	NA	43	1
MAPK	445.236	445.236	0.526557	1	Mass and MSMS	yes	607.289	607.29	-2.26408	2	Mass	NA	NA	NA	43	14
EAMAPK	645.316	645.318	4.33423	2	Mass and MSMS	yes	807.368	807.369	-1.03928	2	Mass	NA	NA	NA	43	23
KQEK	531.302	531.302	-0.228642	2	Mass and MSMS	yes	693.354	693.356	-1.85719	2	Mass	NA	NA	NA	45	18
LTEEE	619.27	619.27	-0.26167	1	Mass and MSMS	yes	781.323	781.322	1.75701	1	Mass	NA	NA	NA	45	127
EPM	375.146	375.146	-0.163997	1	Mass and MSMS	yes	537.199	537.199	0.728843	1	Mass	NA	NA	NA	46	85
TTMP	448.199	448.2	0.986119	1	Mass and MSMS	no	NA	NA	NA	NA	NA	NA	NA	NA	47	183
TMPL	460.236	460.236	-0.0302489	1	Mass and MSMS	no	NA	NA	NA	NA	NA	NA	NA	NA	47	185
TTMPL	561.283	561.284	0.679413	1	Mass and MSMS	yes	723.336	723.334	2.37077	1	Mass	NA	NA	NA	47	119
ELEE	518.222	518.222	-0.683702	1	Mass and MSMS	yes	680.275	680.273	3.10026	1	Mass	NA	NA	NA	48	110
AEERL	616.318	616.321	5.42404	1	Mass and MSMS	yes	778.371	778.373	-2.65561	1	Mass	NA	NA	NA	48	125
RELEE	674.324	674.326	3.45839	2	Mass and MSMS	yes	836.376	836.374	2.78828	1	Mass	NA	NA	NA	48	132
RPK	399.259	399.26	1.73399	2	Mass and MSMS	yes	561.312	561.312	0.802353	2	Mass	NA	NA	NA	49	13
ASGEPT	560.244	560.245	0.645478	1	Mass and MSMS	yes	722.297	722.295	2.65764	1	Mass	NA	NA	NA	50	117
DKI	374.217	374.216	-0.689732	1	Mass and MSMS	yes	536.269	536.269	0.512427	1	Mass	NA	NA	NA	51	84
TEDE	492.17	492.17	-0.0387911	1	Mass and MSMS	yes	654.223	654.222	1.42773	1	Mass	NA	NA	NA	51	108
DELQD	618.25	618.25	-0.0047773	1	Mass and MSMS	no	NA	NA	NA	NA	NA	NA	NA	NA	51	205
TEDELQD	848.34	848.338	-1.76571	1	Mass and MSMS	yes	1010.39	1010.39	0.489768	2	Mass	NA	NA	NA	51	41
TEDELQDK	976.435	976.434	-0.437079	2	Mass and MSMS	yes	1138.49	1138.49	-0.139771	2	Mass	NA	NA	NA	51	44
NAVPI	512.296	512.296	-0.61735	1	Mass and MSMS	yes	674.349	674.343	7.97954	2	Mass	NA	NA	NA	53	16
EKVNE	617.302	617.301	-1.23001	1	Mass and MSMS	yes	779.355	779.352	3.08131	1	Mass	NA	NA	NA	54	126
SLV	317.195	317.195	1.14374	1	Mass and MSMS	yes	479.248	479.248	0.237618	1	Mass	NA	NA	NA	55	76
NTVP	429.222	429.223	1.56599	1	Mass and MSMS	yes	591.275	591.275	0.899337	1	Mass	NA	NA	NA	56	95
TDV	333.154	333.154	2.33482	1	Mass and MSMS	yes	495.206	495.206	1.03147	1	Mass	NA	NA	NA	58	79
DVE	361.149	361.149	1.7162	1	Mass and MSMS	no	NA	NA	NA	NA	NA	NA	NA	NA	58	144
TDVE	462.196	462.196	-0.137147	1	Mass and MSMS	yes	624.249	624.25	-1.53868	1	Mass	NA	NA	NA	58	100
DVEN	475.191	475.191	-0.170229	1	Mass and MSMS	yes	637.244	637.244	-0.279093	1	Mass	NA	NA	NA	58	103
TDVEN	576.239	576.239	0.496781	1	Mass and MSMS	yes	738.292	738.29	2.66768	1	Mass	NA	NA	NA	58	121
TVPA	386.217	386.216	-0.422332	1	Mass and MSMS	yes	548.269	548.269	0.21212	1	Mass	NA	NA	NA	59	89
VNE	360.164	360.165	1.08497	1	Mass and MSMS	yes	522.217	522.217	-0.0526107	1	Mass	NA	NA	NA	61	82
SF	252.111	252.111	-0.153677	1	Mass and MSMS	no	NA	NA	NA	NA	NA	NA	NA	NA	62	151
DIPN	457.217	457.217	-0.0278826	1	Mass and MSMS	no	NA	NA	NA	NA	NA	NA	NA	NA	62	184
TDAPS	489.207	489.207	0.103556	1	Mass and MSMS	yes	651.26	651.261	-1.48018	1	Mass	NA	NA	NA	62	106
FSDIP	577.275	577.278	5.61939	1	Mass and MSMS	yes	739.328	739.33	-2.57551	1	Mass	NA	NA	NA	62	123
DIPNPI	667.354	667.354	-0.230943	1	Mass and MSMS	no	NA	NA	NA	NA	NA	NA	NA	NA	62	197
TDAPSFS	723.308	723.306	-1.80985	1	Mass and MSMS	no	NA	NA	NA	NA	NA	NA	NA	NA	62	186
SDIPNPI	754.386	754.385	-1.57153	1	Mass and MSMS	yes	916.439	916.439	-0.0976553	2	Mass	NA	NA	NA	62	33
I, L*	131.095	131.1	14.24, -9.19	1	Mass and MSMS, Mass	yes	293.15	293.147	2.21	1	Mass and MSMS	2 h	2.7 mg/mL	0.00156713	24	57
VI, VL*	230.163	230.2	3.44, 3.96	1	Mass and MSMS, Mass and MSMS	yes	392.22	392.216	0.33	1	Mass and MSMS	2 h	2.7 mg/mL	0.00439788	20, 28	66
EMPFPK, LTEEEK	747.363	747.4	-1.83, 1.34	1, 2	Mass and MSMS, Mass and MSMS	yes	909.42	909.416	-0.52, 2.23	2	Mass	NA	NA	NA	44, 45	32
