# Supplementary material for: Molecular characterization of sequence-driven peptide glycation
Source: Sci Rep. 2021 Jun 24;11:13294. doi: 10.1038/s41598-021-92413-7 (PMC8225897; doi:10.1038/s41598-021-92413-7)
Supplement: Supplementary file 3 — Supplementary Table S2. [file 41598_2021_92413_MOESM3_ESM.xlsx]

## Sheet: Sheet1
Supplementary Table 2. Dissimilarity of important glycation patterns (length = 3) from Figure 4.
ID Pattern group	Patterns	Sequence order change	Dissimilarity indices
1	PFP, PYP	no	D(Phe F; Tyr Y) = 13
2	PEV, PEL	no	D(Val V; Leu L) = 9
2	PEV, VPQ	yes	D(Gln E; Glu Q) = 14
2	PEV, VPN	yes	D(Gln E; Asp N) = 19
2	PEV, IVE	yes	D(Pro P; Ile I) = 24
2	PEV, VLN	yes	D(Pro P; Leu L) = 23; D(Gln E; Asp N) = 19
2	PEL, IVE	yes	D(Pro P; Ile I) = 24
2	PEL, VPN	yes	D(Gln E; Asp N) = 19; D(Leu L; Val V) = 9
2	PEL, VPQ	yes	D(Gln E; Glu Q) = 14; D(Leu L; Val V) = 9
2	PEL, VLN	yes	D(Gln E; Asp N) = 19; D(Pro P; Val V) = 20
2	VPQ, VPN	no	D(Glu Q; Asp N) = 10
2	VPQ, VLN	no	D(Glu Q; Asp N) = 10; D(Pro P; Leu L) = 23
2	VPQ, IVE	no	D(Glu Q; Gln E) = 14; D(Pro P; Ile I) = 24
2	VPN, VLN	no	D(Pro; Leu L) = 23
2	VPN, IVE	no	D(Pro P; Val V) = 20; D(Glu N; Gln E) = 19
2	VLN, IVE	no	D(Leu L; Ile I) = 5; D(Glu N; Gln E) = 19
3	PIP, PLP	no	D(Ile I; Leu L) = 5
3	PIP, PVP	no	D(Ile I; Val V) = 7
3	PLP, PVP	no	D(Leu L; Val V) = 9
