# Supplementary material for: Molecular characterization of sequence-driven peptide glycation
Source: Sci Rep. 2021 Jun 24;11:13294. doi: 10.1038/s41598-021-92413-7 (PMC8225897; doi:10.1038/s41598-021-92413-7)
Supplement: Supplementary file 4 — Supplementary Table S3. [file 41598_2021_92413_MOESM4_ESM.xlsx]

## Sheet: Sheet1
Supplementary Table 3. Bioactive peptide identities from Figure 5.
Peptide	Activity	Source
AF	Antihypertensive	Cereal, Milk, Fish, Legume, Chicken, Porcin
AI	Antihypertensive	Cereal, Legume, Porcin
AP	Antihypertensive	Cereal, Milk, Fish, Legume, Chicken
AV	Antihypertensive	Fish
AVP	Antihypertensive	Cereal, Milk
AVPYPQ	Antihypertensive	Milk
EAMAPK	Antimicrobial	Milk
EI	Antihypertensive	Cereal, Milk, Chicken
EL	Antioxidant	Milk
EMPFPK	Antihypertensive, Antimicrobial	Milk
EV	Antihypertensive	Cereal, Milk, Chicken, Porcin
FVAPFP	Antihypertensive	Milk
GPFPIIV	Antihypertensive	Milk
GPV	Antihypertensive	Cereal, Milk, Bovine
HLPLP	Antihypertensive	Milk, Egg
HLPLPL	Antihypertensive	Milk
IPPLTQTPV	Antihypertensive	Milk
KE	Antihypertensive	Cereal, Milk, Chicken, Porcin
KP	Antihypertensive	Cereal, Milk, Fish, Porcin
LF	Antihypertensive	Cereal, Milk, Fish, Chicken, Porcin
LHLPLP	Antihypertensive	Milk
LHLPLPL	Antihypertensive	Milk
LN	Antihypertensive	Cereal, Milk, Legume, Chicken, Porcin
LP	Antihypertensive, DPP-IV Inhibitory	Milk
LPL	DPP-IV Inhibitory	Milk
LPLP	Antihypertensive	Milk
LPLPL	DPP-IV Inhibitory	Milk
LPQ	DPP-IV Inhibitory	Milk
LVYPFPGPI	Antihypertensive	Milk
NIPPLTQTPV	Antihypertensive	Milk
NVPGEIVE	Antihypertensive	Milk
PP	Antihypertensive	Cereal, Milk, Chicken, Porcin
PPK	Antihypertensive	Cereal, Chicken, Porcin
PVVVPPFLQPE	Antimicrobial	Milk
PYP	Antihypertensive	Cereal, Milk
PYPQ	Antioxidant	Milk
RELEE	Antihypertensive	Milk
RPK	Antihypertensive	Milk
SF	Antihypertensive	Cereal, Milk, Fish, Chicken
SLPQ	Antihypertensive	Milk
TQTPVVVPPFLQPE	Antioxidant	Milk
VAPFPEV	Antihypertensive	Milk
VEP	Antihypertensive	Milk
VL	Antihypertensive	Cereal
VLP	Antihypertensive	Cereal, Milk, Chicken, Porcin
VLPVPQ	Antihypertensive	Milk
VP	Antihypertensive	Cereal, Milk, Fish, Legume, Chicken, Porcin
VPQ	Antihypertensive	Milk
VPYPQ	Antioxidant	Milk
VVPP	Antihypertensive	Cereal, Milk
VVVPPF	Antihypertensive	Milk
VY	Antihypertensive	Cereal, Milk, Fish, Legume, Porcin
VYP	Antihypertensive	Milk
VYPFPGPI	Antihypertensive	Milk
VYPFPGPIPN	Antioxidant	Milk
WQ	Antihypertensive	Milk
YP	Antihypertensive	Cereal, Milk, Chicken, Porcin
YPFPGPI	Antihypertensive, Opioids, Immunomodulatory, Immunomodulatory, Opioid	Milk
YPVEPF	Antihypertensive, DPP-IV Inhibitory, Opioid	Milk
YV	Antihypertensive	Cereal
